# Supplementary material for: Impact of Socioeconomic Deprivation on the Local Spread of COVID-19 Cases Mediated by the Effect of Seasons and Restrictive Public Health Measures: A Retrospective Observational Study in Apulia Region, Italy
Source: Int J Environ Res Public Health. 2022 Sep 10;19(18):11410. doi: 10.3390/ijerph191811410 (PMC9517341; doi:10.3390/ijerph191811410)
Supplement: Supplementary file 1 [file ijerph-19-11410-s001.zip]

Archive with 1 entries (1 files):
- ijerph-1878770-supplementary.pdf
